# Supplementary material for: The Isoform GC1f of the Vitamin D Binding Protein Is Associated with Bronchiectasis Severity
Source: Biomedicines. 2021 Oct 29;9(11):1573. doi: 10.3390/biomedicines9111573 (PMC8615139; doi:10.3390/biomedicines9111573)
Supplement: Supplementary file 1 [file biomedicines-09-01573-s001.zip]

Archive with 1 entries (1 files):
- biomedicines-1399500-Supplementary material-update.pdf
